# Supplementary material for: Gold price prediction by a CNN-Bi-LSTM model along with automatic parameter tuning
Source: PLoS One. 2024 Mar 7;19(3):e0298426. doi: 10.1371/journal.pone.0298426 (PMC10919698; doi:10.1371/journal.pone.0298426)
Supplement: S1 Dataset — (ZIP) [file pone.0298426.s001.zip]

Archive with 2 entries (1 files):
- Closing-gold-price-0086ba3460e90ce4cdb662115f34386e61cb4cdf/
- Closing-gold-price-0086ba3460e90ce4cdb662115f34386e61cb4cdf/dataset.xlsx
