# Supplementary material for: Gold price prediction by a CNN-Bi-LSTM model along with automatic parameter tuning
Source: PLoS One. 2024 Mar 7;19(3):e0298426. doi: 10.1371/journal.pone.0298426 (PMC10919698; doi:10.1371/journal.pone.0298426)
Supplement: S1 Dataset — (ZIP) [file pone.0298426.s001.zip › Closing-gold-price-0086ba3460e90ce4cdb662115f34386e61cb4cdf/dataset.xlsx]

## Sheet: Sheet1
Date	Price(USD)
1978-12-29	226
1979-01-01	226
1979-01-02	226.8
1979-01-03	218.6
1979-01-04	223.15
1979-01-05	225.5
1979-01-08	223.1
1979-01-09	224
1979-01-10	220.7
1979-01-11	220.65
1979-01-12	217.6
1979-01-15	216.85
1979-01-16	220.65
1979-01-17	227.25
1979-01-18	231.75
1979-01-19	230.55
1979-01-22	235
1979-01-23	230
1979-01-24	236.1
1979-01-25	233.85
1979-01-26	235.45
1979-01-29	235.2
1979-01-30	233.5
1979-01-31	233.7
1979-02-01	229.35
1979-02-02	230.3
1979-02-05	243.1
1979-02-06	244.5
1979-02-07	251.6
1979-02-08	250.5
1979-02-09	246.75
1979-02-12	244.25
1979-02-13	240.6
1979-02-14	240.65
1979-02-15	247.75
1979-02-16	247.05
1979-02-19	248.1
1979-02-20	247
1979-02-21	250.75
1979-02-22	252.35
1979-02-23	251
1979-02-26	248.6
1979-02-27	247.9
1979-02-28	251.3
1979-03-01	248.8
1979-03-02	248
1979-03-05	238.15
1979-03-06	239.75
1979-03-07	242.25
1979-03-08	239.2
1979-03-09	241
1979-03-12	240
1979-03-13	239.1
1979-03-14	239.5
1979-03-15	240.1
1979-03-16	244
1979-03-19	242.25
1979-03-20	242.1
1979-03-21	239.9
1979-03-22	242.85
1979-03-23	242.5
1979-03-26	245.25
1979-03-27	244.35
1979-03-28	244.4
1979-03-29	241.5
1979-03-30	240.1
1979-04-02	239.7
1979-04-03	240
1979-04-04	239.75
1979-04-05	240.65
1979-04-06	239.75
1979-04-09	240.2
1979-04-10	239.75
1979-04-11	238.35
1979-04-12	233.95
1979-04-13	233.95
1979-04-16	233.95
1979-04-17	231.9
1979-04-18	233.2
1979-04-19	240.9
1979-04-20	236.4
1979-04-23	236.85
1979-04-24	239.7
1979-04-25	241.8
1979-04-26	242.2
1979-04-27	243.7
1979-04-30	245.3
1979-05-01	247.3
1979-05-02	246.3
1979-05-03	246.5
1979-05-04	248.45
1979-05-07	248.45
1979-05-08	248.95
1979-05-09	247.95
1979-05-10	252.25
1979-05-11	251.5
1979-05-14	251
1979-05-15	255.5
1979-05-16	256.5
1979-05-17	256.8
1979-05-18	256.4
1979-05-21	262
1979-05-22	265.4
1979-05-23	264.15
1979-05-24	263.75
1979-05-25	270.6
1979-05-28	270.6
1979-05-29	273.8
1979-05-30	270.25
1979-05-31	274.6
1979-06-01	275.1
1979-06-04	272.9
1979-06-05	274.75
1979-06-06	280
1979-06-07	276.05
1979-06-08	280
1979-06-11	282.35
1979-06-12	277.75
1979-06-13	276.6
1979-06-14	279
1979-06-15	280
1979-06-18	278
1979-06-19	280.3
1979-06-20	281.35
1979-06-21	282.3
1979-06-22	283.45
1979-06-25	283.85
1979-06-26	281.45
1979-06-27	281.8
1979-06-28	275.9
1979-06-29	277.5
1979-07-02	282.5
1979-07-03	281.35
1979-07-04	283.5
1979-07-05	288.25
1979-07-06	290.25
1979-07-09	287.85
1979-07-10	290.5
1979-07-11	290.3
1979-07-12	290.75
1979-07-13	287.45
1979-07-16	292.8
1979-07-17	296.3
1979-07-18	302.15
1979-07-19	299.15
1979-07-20	298.75
1979-07-23	304.9
1979-07-24	305.25
1979-07-25	303.35
1979-07-26	305.2
1979-07-27	305.8
1979-07-30	301.4
1979-07-31	296.45
1979-08-01	290.1
1979-08-02	291.5
1979-08-03	286.5
1979-08-06	282.7
1979-08-07	285.1
1979-08-08	289
1979-08-09	297.1
1979-08-10	303.75
1979-08-13	298.75
1979-08-14	292
1979-08-15	301.85
1979-08-16	297.85
1979-08-17	300.55
1979-08-20	298.75
1979-08-21	300.5
1979-08-22	311
1979-08-23	310.05
1979-08-24	314.75
1979-08-27	314.75
1979-08-28	316.75
1979-08-29	315.2
1979-08-30	319.15
1979-08-31	315.1
1979-09-03	322.9
1979-09-04	325
1979-09-05	329
1979-09-06	335.5
1979-09-07	329.15
1979-09-10	336.3
1979-09-11	339.5
1979-09-12	337.1
1979-09-13	332.95
1979-09-14	345.8
1979-09-17	351.75
1979-09-18	375.75
1979-09-19	369
1979-09-20	380
1979-09-21	369
1979-09-24	380.4
1979-09-25	376.7
1979-09-26	373.75
1979-09-27	395.5
1979-09-28	397.25
1979-10-01	414.75
1979-10-02	426
1979-10-03	402
1979-10-04	384
1979-10-05	385
1979-10-08	372
1979-10-09	385.8
1979-10-10	413
1979-10-11	401.5
1979-10-12	395
1979-10-15	402.9
1979-10-16	394.25
1979-10-17	386
1979-10-18	380.5
1979-10-19	393
1979-10-22	392
1979-10-23	385
1979-10-24	395
1979-10-25	391.8
1979-10-26	375
1979-10-29	374
1979-10-30	377.6
1979-10-31	382
1979-11-01	378.5
1979-11-02	372.8
1979-11-05	381
1979-11-06	384.3
1979-11-07	395
1979-11-08	389.5
1979-11-09	389.5
1979-11-12	393.25
1979-11-13	387.2
1979-11-14	390
1979-11-15	386
1979-11-16	390.35
1979-11-19	389.85
1979-11-20	387.75
1979-11-21	396.15
1979-11-22	393.15
1979-11-23	392
1979-11-26	395.25
1979-11-27	393.75
1979-11-28	411.2
1979-11-29	411.7
1979-11-30	415.65
1979-12-03	428.75
1979-12-04	431.2
1979-12-05	426.4
1979-12-06	433.75
1979-12-07	430.4
1979-12-10	431.15
1979-12-11	445.5
1979-12-12	446.25
1979-12-13	458.8
1979-12-14	456.8
1979-12-17	469.5
1979-12-18	477.75
1979-12-19	488.5
1979-12-20	471.5
1979-12-21	473.1
1979-12-24	473.1
1979-12-25	473.1
1979-12-26	473.1
1979-12-27	473.1
1979-12-28	512
1979-12-31	512
1980-01-01	512
1980-01-02	559.5
1980-01-03	634
1980-01-04	588
1980-01-07	633.5
1980-01-08	610
1980-01-09	607.2
1980-01-10	602.85
1980-01-11	623
1980-01-14	660
1980-01-15	684
1980-01-16	760
1980-01-17	750
1980-01-18	835
1980-01-21	850
1980-01-22	737.5
1980-01-23	695
1980-01-24	717
1980-01-25	668
1980-01-28	624
1980-01-29	674.25
1980-01-30	691
1980-01-31	653
1980-02-01	676.5
1980-02-04	669.75
1980-02-05	682
1980-02-06	709
1980-02-07	699.25
1980-02-08	692
1980-02-11	710.5
1980-02-12	694.5
1980-02-13	696.75
1980-02-14	682
1980-02-15	667
1980-02-18	661.5
1980-02-19	652.25
1980-02-20	606
1980-02-21	665
1980-02-22	630
1980-02-25	616.5
1980-02-26	642.25
1980-02-27	636
1980-02-28	646
1980-02-29	637
1980-03-03	633.75
1980-03-04	631.25
1980-03-05	643.5
1980-03-06	626
1980-03-07	609
1980-03-10	585
1980-03-11	570.25
1980-03-12	585.7
1980-03-13	556.5
1980-03-14	523
1980-03-17	484
1980-03-18	481.5
1980-03-19	527
1980-03-20	561
1980-03-21	525
1980-03-24	558.25
1980-03-25	547.25
1980-03-26	507.5
1980-03-27	485.25
1980-03-28	490
1980-03-31	494.5
1980-04-01	509.5
1980-04-02	500.5
1980-04-03	485.75
1980-04-04	485.75
1980-04-07	485.75
1980-04-08	528
1980-04-09	554
1980-04-10	526
1980-04-11	530.5
1980-04-14	529.75
1980-04-15	497.5
1980-04-16	520
1980-04-17	513
1980-04-18	515.6
1980-04-21	506
1980-04-22	502.4
1980-04-23	506.5
1980-04-24	515.7
1980-04-25	551.5
1980-04-28	524.25
1980-04-29	513.75
1980-04-30	518
1980-05-01	490
1980-05-02	512.5
1980-05-05	512.5
1980-05-06	512.5
1980-05-07	510
1980-05-08	515.75
1980-05-09	508.25
1980-05-12	513.25
1980-05-13	512
1980-05-14	525
1980-05-15	517
1980-05-16	516.5
1980-05-19	513.75
1980-05-20	507.75
1980-05-21	513.5
1980-05-22	501
1980-05-23	511.25
1980-05-26	511.25
1980-05-27	514.8
1980-05-28	526.5
1980-05-29	519.6
1980-05-30	535.5
1980-06-02	561.5
1980-06-03	552.5
1980-06-04	571.5
1980-06-05	581.75
1980-06-06	597
1980-06-09	623.75
1980-06-10	604
1980-06-11	596
1980-06-12	590
1980-06-13	608.4
1980-06-16	595
1980-06-17	591.75
1980-06-18	602.5
1980-06-19	599
1980-06-20	602.9
1980-06-23	596.5
1980-06-24	603
1980-06-25	622.5
1980-06-26	624.5
1980-06-27	637.5
1980-06-30	653.5
1980-07-01	660
1980-07-02	661.5
1980-07-03	663.5
1980-07-04	666.5
1980-07-07	667.5
1980-07-08	687.5
1980-07-09	671
1980-07-10	656.5
1980-07-11	667
1980-07-14	650
1980-07-15	619.5
1980-07-16	624.75
1980-07-17	627.25
1980-07-18	606
1980-07-21	617.5
1980-07-22	613
1980-07-23	631.25
1980-07-24	643
1980-07-25	651.75
1980-07-28	643.5
1980-07-29	646.75
1980-07-30	629
1980-07-31	614.25
1980-08-01	622
1980-08-04	630.75
1980-08-05	630.5
1980-08-06	627.75
1980-08-07	629.5
1980-08-08	630
1980-08-11	617
1980-08-12	605
1980-08-13	615.25
1980-08-14	626
1980-08-15	624.5
1980-08-18	612.25
1980-08-19	624
1980-08-20	634.75
1980-08-21	645.25
1980-08-22	639.2
1980-08-25	639.2
1980-08-26	628.85
1980-08-27	633.85
1980-08-28	635.3
1980-08-29	631.25
1980-09-01	628.75
1980-09-02	640
1980-09-03	636.75
1980-09-04	647.25
1980-09-05	651
1980-09-08	672
1980-09-09	670.5
1980-09-10	686.5
1980-09-11	674
1980-09-12	685.5
1980-09-15	666.5
1980-09-16	668
1980-09-17	673
1980-09-18	672
1980-09-19	674
1980-09-22	710
1980-09-23	711
1980-09-24	710.5
1980-09-25	697.75
1980-09-26	698.75
1980-09-29	679.25
1980-09-30	666.75
1980-10-01	682
1980-10-02	665.75
1980-10-03	660.5
1980-10-06	675.5
1980-10-07	678.15
1980-10-08	677
1980-10-09	690
1980-10-10	685.25
1980-10-13	679.75
1980-10-14	668.5
1980-10-15	678
1980-10-16	674
1980-10-17	670.5
1980-10-20	657
1980-10-21	652.5
1980-10-22	660
1980-10-23	634.5
1980-10-24	633
1980-10-27	637.25
1980-10-28	631.75
1980-10-29	644
1980-10-30	642.5
1980-10-31	629
1980-11-03	640.5
1980-11-04	646
1980-11-05	652
1980-11-06	632
1980-11-07	596
1980-11-10	612.5
1980-11-11	598.5
1980-11-12	619.5
1980-11-13	622
1980-11-14	612.5
1980-11-17	611.75
1980-11-18	619
1980-11-19	629.75
1980-11-20	630.5
1980-11-21	634.75
1980-11-24	631
1980-11-25	616.25
1980-11-26	623
1980-11-27	622
1980-11-28	619.75
1980-12-01	635
1980-12-02	627
1980-12-03	627.25
1980-12-04	631.5
1980-12-05	617
1980-12-08	617.25
1980-12-09	604
1980-12-10	579
1980-12-11	558
1980-12-12	562.75
1980-12-15	579
1980-12-16	561
1980-12-17	575.5
1980-12-18	573.5
1980-12-19	575
1980-12-22	594.75
1980-12-23	602.5
1980-12-24	602.5
1980-12-25	602.5
1980-12-26	602.5
1980-12-29	593.75
1980-12-30	589.75
1980-12-31	589.75
1981-01-01	589.75
1981-01-02	589.75
1981-01-05	597.5
1981-01-06	599.25
1981-01-07	585
1981-01-08	574.75
1981-01-09	577.75
1981-01-12	562
1981-01-13	562.75
1981-01-14	556.5
1981-01-15	571.5
1981-01-16	560.75
1981-01-19	566.75
1981-01-20	562
1981-01-21	578
1981-01-22	564
1981-01-23	553
1981-01-26	528.5
1981-01-27	524
1981-01-28	523.5
1981-01-29	493.75
1981-01-30	506.5
1981-02-02	493.5
1981-02-03	486.25
1981-02-04	505
1981-02-05	498.5
1981-02-06	500.5
1981-02-09	512.5
1981-02-10	519.5
1981-02-11	501
1981-02-12	490.25
1981-02-13	491.5
1981-02-16	490.25
1981-02-17	500.75
1981-02-18	505
1981-02-19	503.25
1981-02-20	511.5
1981-02-23	501.5
1981-02-24	503
1981-02-25	500.5
1981-02-26	492
1981-02-27	489
1981-03-02	465.5
1981-03-03	471
1981-03-04	465.5
1981-03-05	461.5
1981-03-06	467
1981-03-09	474.25
1981-03-10	487.25
1981-03-11	476.25
1981-03-12	478
1981-03-13	492
1981-03-16	499.75
1981-03-17	493.25
1981-03-18	506
1981-03-19	510
1981-03-20	516.75
1981-03-23	526
1981-03-24	536.25
1981-03-25	528
1981-03-26	539.5
1981-03-27	538.75
1981-03-30	526.5
1981-03-31	513.75
1981-04-01	514.25
1981-04-02	519.5
1981-04-03	523
1981-04-06	533.75
1981-04-07	514.25
1981-04-08	508.5
1981-04-09	503
1981-04-10	493.5
1981-04-13	473.75
1981-04-14	483
1981-04-15	476.25
1981-04-16	482.5
1981-04-17	482.5
1981-04-20	482.5
1981-04-21	481
1981-04-22	501
1981-04-23	488.5
1981-04-24	494.5
1981-04-27	483
1981-04-28	482.75
1981-04-29	477.25
1981-04-30	482.75
1981-05-01	487.5
1981-05-04	487.5
1981-05-05	476.25
1981-05-06	482
1981-05-07	477.75
1981-05-08	485.75
1981-05-11	493
1981-05-12	484
1981-05-13	484.25
1981-05-14	476.5
1981-05-15	485
1981-05-18	481.75
1981-05-19	481.5
1981-05-20	479.75
1981-05-21	475
1981-05-22	472.75
1981-05-25	472.75
1981-05-26	466.5
1981-05-27	466.75
1981-05-28	479
1981-05-29	479.25
1981-06-01	483.25
1981-06-02	474
1981-06-03	475.5
1981-06-04	462.5
1981-06-05	460
1981-06-08	473.5
1981-06-09	460.5
1981-06-10	465.25
1981-06-11	464.25
1981-06-12	472
1981-06-15	471.75
1981-06-16	461.5
1981-06-17	461.75
1981-06-18	459
1981-06-19	458.25
1981-06-22	462
1981-06-23	466.5
1981-06-24	462
1981-06-25	446.5
1981-06-26	442
1981-06-29	428.75
1981-06-30	426
1981-07-01	422
1981-07-02	414.5
1981-07-03	414
1981-07-06	403.75
1981-07-07	405
1981-07-08	397.75
1981-07-09	406.25
1981-07-10	416.5
1981-07-13	413
1981-07-14	402.25
1981-07-15	412.25
1981-07-16	418.25
1981-07-17	415
1981-07-20	412.5
1981-07-21	406
1981-07-22	411.5
1981-07-23	407.75
1981-07-24	407.5
1981-07-27	408.75
1981-07-28	401.5
1981-07-29	401.5
1981-07-30	402.25
1981-07-31	406
1981-08-03	392.5
1981-08-04	391.25
1981-08-05	392.4
1981-08-06	393.25
1981-08-07	397.25
1981-08-10	393.75
1981-08-11	401
1981-08-12	417.5
1981-08-13	407.25
1981-08-14	413
1981-08-17	411.5
1981-08-18	420
1981-08-19	431.5
1981-08-20	429
1981-08-21	429.5
1981-08-24	422
1981-08-25	409.75
1981-08-26	414
1981-08-27	411.75
1981-08-28	425
1981-08-31	425
1981-09-01	421.5
1981-09-02	430
1981-09-03	436.5
1981-09-04	439.5
1981-09-07	436.5
1981-09-08	439
1981-09-09	436.75
1981-09-10	451.5
1981-09-11	448.25
1981-09-14	451.25
1981-09-15	456
1981-09-16	449
1981-09-17	459
1981-09-18	447
1981-09-21	463.5
1981-09-22	462
1981-09-23	456.5
1981-09-24	446.25
1981-09-25	450.5
1981-09-28	421.5
1981-09-29	431.75
1981-09-30	428.75
1981-10-01	436.75
1981-10-02	435
1981-10-05	441.25
1981-10-06	443
1981-10-07	445.5
1981-10-08	443.25
1981-10-09	453.5
1981-10-12	449.5
1981-10-13	443.25
1981-10-14	444.25
1981-10-15	446.65
1981-10-16	443.75
1981-10-19	436.7
1981-10-20	437.3
1981-10-21	429
1981-10-22	433.75
1981-10-23	432.5
1981-10-26	426
1981-10-27	427.4
1981-10-28	430.8
1981-10-29	424.5
1981-10-30	427
1981-11-02	430
1981-11-03	428.25
1981-11-04	431.25
1981-11-05	428.5
1981-11-06	428.25
1981-11-09	429.75
1981-11-10	418.5
1981-11-11	412
1981-11-12	411.5
1981-11-13	412.5
1981-11-16	404.25
1981-11-17	398.75
1981-11-18	403.75
1981-11-19	401
1981-11-20	401.5
1981-11-23	396.75
1981-11-24	399.25
1981-11-25	409.5
1981-11-26	409.5
1981-11-27	411.5
1981-11-30	414.5
1981-12-01	402.5
1981-12-02	406.75
1981-12-03	416.5
1981-12-04	426
1981-12-07	416.75
1981-12-08	415.25
1981-12-09	410.25
1981-12-10	405.5
1981-12-11	409.75
1981-12-14	417.5
1981-12-15	413.25
1981-12-16	416.75
1981-12-17	416.25
1981-12-18	415.75
1981-12-21	410.5
1981-12-22	399.6
1981-12-23	400.4
1981-12-24	400.4
1981-12-25	400.4
1981-12-28	400.4
1981-12-29	395
1981-12-30	397.5
1981-12-31	397.5
1982-01-01	397.5
1982-01-04	395
1982-01-05	403.5
1982-01-06	401.5
1982-01-07	396.5
1982-01-08	400.25
1982-01-11	388.25
1982-01-12	389
1982-01-13	380
1982-01-14	374.75
1982-01-15	379.25
1982-01-18	373.75
1982-01-19	375.25
1982-01-20	371.5
1982-01-21	376
1982-01-22	377.25
1982-01-25	372
1982-01-26	376.5
1982-01-27	381.75
1982-01-28	383.5
1982-01-29	387
1982-02-01	379.5
1982-02-02	379.15
1982-02-03	378
1982-02-04	383.75
1982-02-05	384.25
1982-02-08	379.75
1982-02-09	378.5
1982-02-10	382.15
1982-02-11	380
1982-02-12	377.5
1982-02-15	375.25
1982-02-16	375.25
1982-02-17	374
1982-02-18	369.25
1982-02-19	369.25
1982-02-22	364.25
1982-02-23	361
1982-02-24	362.75
1982-02-25	366.45
1982-02-26	362.6
1982-03-01	361.25
1982-03-02	361.25
1982-03-03	353.75
1982-03-04	346.5
1982-03-05	342.4
1982-03-08	330.5
1982-03-09	329.25
1982-03-10	333
1982-03-11	331.75
1982-03-12	323.25
1982-03-15	312
1982-03-16	324.5
1982-03-17	316
1982-03-18	320
1982-03-19	315.75
1982-03-22	320.8
1982-03-23	329.25
1982-03-24	331.75
1982-03-25	327.75
1982-03-26	322.25
1982-03-29	318.5
1982-03-30	324.25
1982-03-31	320
1982-04-01	327
1982-04-02	327.75
1982-04-05	337.5
1982-04-06	345.5
1982-04-07	354
1982-04-08	351.5
1982-04-09	351.5
1982-04-12	351.5
1982-04-13	353.5
1982-04-14	366.75
1982-04-15	363.25
1982-04-16	362.75
1982-04-19	357
1982-04-20	343
1982-04-21	346.75
1982-04-22	345
1982-04-23	352.25
1982-04-26	357
1982-04-27	351.75
1982-04-28	354.5
1982-04-29	348.75
1982-04-30	361.25
1982-05-03	361.25
1982-05-04	341.75
1982-05-05	338.4
1982-05-06	334.5
1982-05-07	334.75
1982-05-10	329
1982-05-11	332.25
1982-05-12	331.5
1982-05-13	331
1982-05-14	333.25
1982-05-17	338.5
1982-05-18	338
1982-05-19	342
1982-05-20	342.5
1982-05-21	338.5
1982-05-24	329
1982-05-25	327.9
1982-05-26	330.25
1982-05-27	324.25
1982-05-28	325.25
1982-05-31	325.25
1982-06-01	318.75
1982-06-02	318.5
1982-06-03	320.35
1982-06-04	318.75
1982-06-07	325.25
1982-06-08	328.75
1982-06-09	326
1982-06-10	326.75
1982-06-11	325.25
1982-06-14	320.75
1982-06-15	315
1982-06-16	317
1982-06-17	309
1982-06-18	308.75
1982-06-21	296.75
1982-06-22	304
1982-06-23	304
1982-06-24	310.25
1982-06-25	305.5
1982-06-28	303.75
1982-06-29	309
1982-06-30	317.5
1982-07-01	310.25
1982-07-02	312.75
1982-07-05	315.25
1982-07-06	311
1982-07-07	306.75
1982-07-08	313.5
1982-07-09	328.5
1982-07-12	343
1982-07-13	352.5
1982-07-14	352.75
1982-07-15	350.25
1982-07-16	347
1982-07-19	347.5
1982-07-20	347.75
1982-07-21	366.5
1982-07-22	353
1982-07-23	363.25
1982-07-26	352.25
1982-07-27	351.25
1982-07-28	347
1982-07-29	342.5
1982-07-30	342.9
1982-08-02	351.35
1982-08-03	349.25
1982-08-04	346.25
1982-08-05	346.5
1982-08-06	344.75
1982-08-09	336
1982-08-10	338.25
1982-08-11	333.5
1982-08-12	334.75
1982-08-13	338
1982-08-16	341.75
1982-08-17	337.75
1982-08-18	357.75
1982-08-19	356.65
1982-08-20	386.5
1982-08-23	394.5
1982-08-24	407.75
1982-08-25	401
1982-08-26	417
1982-08-27	418
1982-08-30	418
1982-08-31	411.5
1982-09-01	405.25
1982-09-02	409.75
1982-09-03	455
1982-09-06	474
1982-09-07	481
1982-09-08	458
1982-09-09	466
1982-09-10	453
1982-09-13	439
1982-09-14	454.25
1982-09-15	443.25
1982-09-16	448.5
1982-09-17	441.5
1982-09-20	424.25
1982-09-21	426.5
1982-09-22	443.75
1982-09-23	435.85
1982-09-24	431
1982-09-27	413.75
1982-09-28	410.5
1982-09-29	409.75
1982-09-30	397
1982-10-01	402
1982-10-04	387.5
1982-10-05	390.25
1982-10-06	404
1982-10-07	418.5
1982-10-08	433
1982-10-11	430
1982-10-12	441.25
1982-10-13	428.75
1982-10-14	448
1982-10-15	432.5
1982-10-18	428.25
1982-10-19	441.5
1982-10-20	422
1982-10-21	432.5
1982-10-22	428
1982-10-25	418.6
1982-10-26	419.25
1982-10-27	417.75
1982-10-28	418.25
1982-10-29	423.25
1982-11-01	427.25
1982-11-02	431
1982-11-03	427.5
1982-11-04	424.75
1982-11-05	417.5
1982-11-08	407.25
1982-11-09	409.25
1982-11-10	411
1982-11-11	401.25
1982-11-12	398
1982-11-15	403.25
1982-11-16	407.5
1982-11-17	412.5
1982-11-18	408.5
1982-11-19	417.6
1982-11-22	410.5
1982-11-23	406
1982-11-24	409.25
1982-11-25	410.5
1982-11-26	417.75
1982-11-29	434
1982-11-30	436
1982-12-01	440.25
1982-12-02	446.25
1982-12-03	441.25
1982-12-06	445.25
1982-12-07	454.5
1982-12-08	445
1982-12-09	437.5
1982-12-10	435.75
1982-12-13	438.75
1982-12-14	449.4
1982-12-15	437.5
1982-12-16	440.25
1982-12-17	437
1982-12-20	440.25
1982-12-21	442.25
1982-12-22	447.25
1982-12-23	445.75
1982-12-24	445.75
1982-12-27	445.75
1982-12-28	445.75
1982-12-29	460.5
1982-12-30	456.9
1982-12-31	456.9
1983-01-03	456.9
1983-01-04	449.5
1983-01-05	454
1983-01-06	454.5
1983-01-07	465
1983-01-10	474
1983-01-11	484.5
1983-01-12	480.5
1983-01-13	488.25
1983-01-14	483.25
1983-01-17	498.5
1983-01-18	485
1983-01-19	495.5
1983-01-20	487.25
1983-01-21	485
1983-01-24	476
1983-01-25	488.75
1983-01-26	486.5
1983-01-27	496.5
1983-01-28	493.75
1983-01-31	499.5
1983-02-01	508.5
1983-02-02	498.25
1983-02-03	503.5
1983-02-04	498.5
1983-02-07	490.25
1983-02-08	497.25
1983-02-09	492.25
1983-02-10	496
1983-02-11	504.5
1983-02-14	500.5
1983-02-15	509.25
1983-02-16	508.5
1983-02-17	504.75
1983-02-18	503.5
1983-02-21	504.5
1983-02-22	485.5
1983-02-23	470.25
1983-02-24	475
1983-02-25	464.75
1983-02-28	408.5
1983-03-01	414
1983-03-02	430
1983-03-03	429.5
1983-03-04	412.5
1983-03-07	420.75
1983-03-08	417.5
1983-03-09	426
1983-03-10	434.75
1983-03-11	420.5
1983-03-14	428.5
1983-03-15	434.5
1983-03-16	419
1983-03-17	416.5
1983-03-18	421.75
1983-03-21	414.5
1983-03-22	421.25
1983-03-23	410
1983-03-24	415.5
1983-03-25	411.75
1983-03-28	408.75
1983-03-29	412.75
1983-03-30	418
1983-03-31	414.75
1983-04-01	414.75
1983-04-04	414.75
1983-04-05	426.75
1983-04-06	428.5
1983-04-07	425.75
1983-04-08	421.25
1983-04-11	426.75
1983-04-12	432.75
1983-04-13	429.25
1983-04-14	435.5
1983-04-15	436.5
1983-04-18	443
1983-04-19	439.5
1983-04-20	433.75
1983-04-21	439.5
1983-04-22	437
1983-04-25	441.5
1983-04-26	435.5
1983-04-27	434.25
1983-04-28	428.5
1983-04-29	429.25
1983-05-02	429.25
1983-05-03	433.5
1983-05-04	432.75
1983-05-05	433.75
1983-05-06	431.25
1983-05-09	434
1983-05-10	443.75
1983-05-11	443
1983-05-12	439.75
1983-05-13	441.25
1983-05-16	436.25
1983-05-17	440.75
1983-05-18	442.75
1983-05-19	442.6
1983-05-20	438.75
1983-05-23	432.75
1983-05-24	436.8
1983-05-25	441.75
1983-05-26	440
1983-05-27	437.25
1983-05-30	437.25
1983-05-31	437.5
1983-06-01	410
1983-06-02	412.5
1983-06-03	411.5
1983-06-06	407.75
1983-06-07	400.25
1983-06-08	403
1983-06-09	407.75
1983-06-10	411.25
1983-06-13	413
1983-06-14	407.9
1983-06-15	408.25
1983-06-16	412.5
1983-06-17	415.5
1983-06-20	415.75
1983-06-21	414.75
1983-06-22	420.5
1983-06-23	420.5
1983-06-24	423.5
1983-06-27	419.5
1983-06-28	416
1983-06-29	414.85
1983-06-30	416
1983-07-01	416.25
1983-07-04	416
1983-07-05	410.75
1983-07-06	411.65
1983-07-07	412.25
1983-07-08	426
1983-07-11	430.5
1983-07-12	429
1983-07-13	427.25
1983-07-14	426.25
1983-07-15	422.25
1983-07-18	422.4
1983-07-19	423.75
1983-07-20	428.25
1983-07-21	429.75
1983-07-22	423.5
1983-07-25	422
1983-07-26	425.5
1983-07-27	426.25
1983-07-28	425.5
1983-07-29	422
1983-08-01	411.25
1983-08-02	414.25
1983-08-03	411
1983-08-04	414
1983-08-05	409.75
1983-08-08	408.5
1983-08-09	413
1983-08-10	408.25
1983-08-11	411.75
1983-08-12	412.45
1983-08-15	416
1983-08-16	420.5
1983-08-17	422.5
1983-08-18	421.5
1983-08-19	417.75
1983-08-22	421.75
1983-08-23	426.4
1983-08-24	424
1983-08-25	423.25
1983-08-26	417
1983-08-29	417
1983-08-30	418.1
1983-08-31	414.25
1983-09-01	416.6
1983-09-02	417.5
1983-09-05	419.1
1983-09-06	418.25
1983-09-07	413.25
1983-09-08	414
1983-09-09	414.75
1983-09-12	415.75
1983-09-13	406.75
1983-09-14	401.75
1983-09-15	405.25
1983-09-16	405.5
1983-09-19	412.25
1983-09-20	412.35
1983-09-21	411.25
1983-09-22	407.75
1983-09-23	413
1983-09-26	415
1983-09-27	412.25
1983-09-28	413.6
1983-09-29	408.75
1983-09-30	405
1983-10-03	389
1983-10-04	393.5
1983-10-05	389.5
1983-10-06	394
1983-10-07	397.4
1983-10-10	401
1983-10-11	399
1983-10-12	394.75
1983-10-13	398.65
1983-10-14	398.75
1983-10-17	395
1983-10-18	397.25
1983-10-19	394
1983-10-20	389.75
1983-10-21	394.25
1983-10-24	394.5
1983-10-25	398
1983-10-26	392.6
1983-10-27	384.5
1983-10-28	387.75
1983-10-31	382
1983-11-01	377.75
1983-11-02	383
1983-11-03	377.75
1983-11-04	381
1983-11-07	379
1983-11-08	382.25
1983-11-09	383
1983-11-10	381.8
1983-11-11	382
1983-11-14	382.6
1983-11-15	383.25
1983-11-16	383.25
1983-11-17	375.75
1983-11-18	375.25
1983-11-21	374.25
1983-11-22	376.5
1983-11-23	375.75
1983-11-24	375.5
1983-11-25	376.1
1983-11-28	394.25
1983-11-29	391.5
1983-11-30	405
1983-12-01	399.25
1983-12-02	400.75
1983-12-05	397.25
1983-12-06	397
1983-12-07	399.75
1983-12-08	401
1983-12-09	388.75
1983-12-12	391.25
1983-12-13	389.2
1983-12-14	389
1983-12-15	388.75
1983-12-16	377.25
1983-12-19	375
1983-12-20	378.1
1983-12-21	378.6
1983-12-22	378.9
1983-12-23	378.9
1983-12-26	378.9
1983-12-27	378.9
1983-12-28	378
1983-12-29	382.4
1983-12-30	382.4
1984-01-02	382.4
1984-01-03	383
1984-01-04	374
1984-01-05	375.25
1984-01-06	375.25
1984-01-09	365.25
1984-01-10	371.25
1984-01-11	367.75
1984-01-12	368.5
1984-01-13	373.25
1984-01-16	369.1
1984-01-17	367.75
1984-01-18	368.75
1984-01-19	374.75
1984-01-20	371.25
1984-01-23	371.35
1984-01-24	365.1
1984-01-25	366.5
1984-01-26	367
1984-01-27	370
1984-01-30	369.85
1984-01-31	373.75
1984-02-01	378.15
1984-02-02	383.25
1984-02-03	383.1
1984-02-06	380.8
1984-02-07	379.75
1984-02-08	386.25
1984-02-09	383
1984-02-10	377.65
1984-02-13	376.85
1984-02-14	376
1984-02-15	383
1984-02-16	383.9
1984-02-17	382.15
1984-02-20	385.25
1984-02-21	389
1984-02-22	395.25
1984-02-23	398.25
1984-02-24	395.75
1984-02-27	393.5
1984-02-28	399.25
1984-02-29	394.25
1984-03-01	392.75
1984-03-02	399
1984-03-05	405.85
1984-03-06	402.5
1984-03-07	398.75
1984-03-08	397.25
1984-03-09	399.9
1984-03-12	395.75
1984-03-13	397.25
1984-03-14	399.75
1984-03-15	394.5
1984-03-16	392.75
1984-03-19	393.6
1984-03-20	393.85
1984-03-21	392.35
1984-03-22	389.35
1984-03-23	387.9
1984-03-26	387.4
1984-03-27	388.85
1984-03-28	385.75
1984-03-29	390.25
1984-03-30	388.5
1984-04-02	387.2
1984-04-03	380.4
1984-04-04	381.25
1984-04-05	381.2
1984-04-06	380.25
1984-04-09	382.4
1984-04-10	381.35
1984-04-11	384.5
1984-04-12	381.9
1984-04-13	379.25
1984-04-16	380.1
1984-04-17	380.2
1984-04-18	380.52
1984-04-19	384.9
1984-04-20	384.9
1984-04-23	384.9
1984-04-24	383.25
1984-04-25	382.3
1984-04-26	379.9
1984-04-27	379.25
1984-04-30	375.8
1984-05-01	376.5
1984-05-02	377.35
1984-05-03	378.5
1984-05-04	376.7
1984-05-07	376.7
1984-05-08	371.5
1984-05-09	372.6
1984-05-10	371.75
1984-05-11	372.5
1984-05-14	372.55
1984-05-15	373.25
1984-05-16	375.25
1984-05-17	376.5
1984-05-18	375.6
1984-05-21	380.75
1984-05-22	379.5
1984-05-23	378.55
1984-05-24	375.65
1984-05-25	384.2
1984-05-28	384.2
1984-05-29	385.6
1984-05-30	386.4
1984-05-31	384.25
1984-06-01	393.75
1984-06-04	391
1984-06-05	393.75
1984-06-06	391.65
1984-06-07	392.2
1984-06-08	386
1984-06-11	382.5
1984-06-12	375
1984-06-13	374
1984-06-14	375.6
1984-06-15	368
1984-06-18	367.9
1984-06-19	370.6
1984-06-20	370
1984-06-21	370.75
1984-06-22	374.25
1984-06-25	369.25
1984-06-26	369.5
1984-06-27	369.32
1984-06-28	372.9
1984-06-29	373.05
1984-07-02	370
1984-07-03	368.35
1984-07-04	369
1984-07-05	364.8
1984-07-06	353.25
1984-07-09	338.5
1984-07-10	344.25
1984-07-11	339.25
1984-07-12	341.15
1984-07-13	345
1984-07-16	350.1
1984-07-17	347.15
1984-07-18	345.75
1984-07-19	350.2
1984-07-20	342
1984-07-23	335
1984-07-24	338.5
1984-07-25	341.75
1984-07-26	344.2
1984-07-27	335.25
1984-07-30	338.5
1984-07-31	342.35
1984-08-01	339
1984-08-02	344
1984-08-03	349.25
1984-08-06	349.25
1984-08-07	342
1984-08-08	344.5
1984-08-09	344.25
1984-08-10	346.75
1984-08-13	343.5
1984-08-14	354
1984-08-15	350.9
1984-08-16	352.25
1984-08-17	352
1984-08-20	349.3
1984-08-21	346
1984-08-22	345
1984-08-23	351.25
1984-08-24	350
1984-08-27	350
1984-08-28	349.75
1984-08-29	350.5
1984-08-30	347.25
1984-08-31	348.25
1984-09-03	344.5
1984-09-04	341.2
1984-09-05	338.25
1984-09-06	340.5
1984-09-07	339.75
1984-09-10	338.45
1984-09-11	340.3
1984-09-12	338.5
1984-09-13	336.85
1984-09-14	341.45
1984-09-17	335.25
1984-09-18	336.75
1984-09-19	340
1984-09-20	338.75
1984-09-21	343.5
1984-09-24	347.75
1984-09-25	345
1984-09-26	346.1
1984-09-27	345.25
1984-09-28	343.75
1984-10-01	345.4
1984-10-02	345.25
1984-10-03	348.5
1984-10-04	346.25
1984-10-05	343.8
1984-10-08	341.6
1984-10-09	341
1984-10-10	337.75
1984-10-11	338.1
1984-10-12	338.9
1984-10-15	338.65
1984-10-16	339.5
1984-10-17	340.55
1984-10-18	339.5
1984-10-19	339.5
1984-10-22	338.4
1984-10-23	340
1984-10-24	340
1984-10-25	338.5
1984-10-26	337.6
1984-10-29	336.25
1984-10-30	335.5
1984-10-31	333.5
1984-11-01	333.8
1984-11-02	343.1
1984-11-05	342.45
1984-11-06	346.1
1984-11-07	347.6
1984-11-08	347.1
1984-11-09	346.8
1984-11-12	345.75
1984-11-13	350.45
1984-11-14	345.8
1984-11-15	343.75
1984-11-16	345
1984-11-19	343.4
1984-11-20	342.65
1984-11-21	340.3
1984-11-22	341.95
1984-11-23	341.5
1984-11-26	336.9
1984-11-27	332.9
1984-11-28	329
1984-11-29	330.6
1984-11-30	329
1984-12-03	329.5
1984-12-04	332
1984-12-05	329.9
1984-12-06	330.75
1984-12-07	327
1984-12-10	326.25
1984-12-11	326.75
1984-12-12	324.5
1984-12-13	324.25
1984-12-14	322.5
1984-12-17	315
1984-12-18	309
1984-12-19	309.3
1984-12-20	307.5
1984-12-21	311
1984-12-24	311
1984-12-25	311
1984-12-26	311
1984-12-27	311
1984-12-28	309.2
1984-12-31	308.3
1985-01-01	308.3
1985-01-02	305.5
1985-01-03	302.3
1985-01-04	303.15
1985-01-07	298.25
1985-01-08	302
1985-01-09	300.5
1985-01-10	303.8
1985-01-11	304.25
1985-01-14	299
1985-01-15	301.8
1985-01-16	302.7
1985-01-17	305.5
1985-01-18	308
1985-01-21	307.25
1985-01-22	306.9
1985-01-23	300.25
1985-01-24	300.85
1985-01-25	298.85
1985-01-28	297.75
1985-01-29	303.25
1985-01-30	302.9
1985-01-31	306.65
1985-02-01	303.6
1985-02-04	301.25
1985-02-05	302.05
1985-02-06	302.85
1985-02-07	301.65
1985-02-08	299.8
1985-02-11	300.15
1985-02-12	302.5
1985-02-13	303.2
1985-02-14	304.15
1985-02-15	304
1985-02-18	304.5
1985-02-19	302.6
1985-02-20	302.9
1985-02-21	299.85
1985-02-22	298.4
1985-02-25	284.25
1985-02-26	285.75
1985-02-27	290.8
1985-02-28	287.75
1985-03-01	287.25
1985-03-04	288.65
1985-03-05	287.9
1985-03-06	287.4
1985-03-07	289.6
1985-03-08	291
1985-03-11	291
1985-03-12	288.45
1985-03-13	290.25
1985-03-14	290.75
1985-03-15	292.7
1985-03-18	298.85
1985-03-19	316.75
1985-03-20	324
1985-03-21	318.5
1985-03-22	315.5
1985-03-25	314.6
1985-03-26	323.75
1985-03-27	330.4
1985-03-28	326.25
1985-03-29	329.25
1985-04-01	321.1
1985-04-02	318.75
1985-04-03	321.25
1985-04-04	316.75
1985-04-05	316.75
1985-04-08	316.75
1985-04-09	323.1
1985-04-10	327.25
1985-04-11	332.25
1985-04-12	329.9
1985-04-15	334.25
1985-04-16	330.5
1985-04-17	327.35
1985-04-18	329.75
1985-04-19	327
1985-04-22	327.75
1985-04-23	326.65
1985-04-24	322
1985-04-25	322.5
1985-04-26	323.5
1985-04-29	322.5
1985-04-30	321.35
1985-05-01	312.5
1985-05-02	313.25
1985-05-03	312.75
1985-05-06	312.75
1985-05-07	313.5
1985-05-08	312.85
1985-05-09	315.1
1985-05-10	314.5
1985-05-13	321
1985-05-14	326.5
1985-05-15	322.75
1985-05-16	320.1
1985-05-17	322.5
1985-05-20	323.3
1985-05-21	314.9
1985-05-22	316.25
1985-05-23	315.4
1985-05-24	314.7
1985-05-27	314.7
1985-05-28	311.25
1985-05-29	312
1985-05-30	314.6
1985-05-31	314
1985-06-03	318.1
1985-06-04	315.65
1985-06-05	314.2
1985-06-06	314.8
1985-06-07	314.3
1985-06-10	312
1985-06-11	315
1985-06-12	314.5
1985-06-13	313.75
1985-06-14	318.25
1985-06-17	318.9
1985-06-18	323.75
1985-06-19	325.4
1985-06-20	318.1
1985-06-21	313.45
1985-06-24	314.65
1985-06-25	315.5
1985-06-26	316.75
1985-06-27	315
1985-06-28	317.75
1985-07-01	313.9
1985-07-02	308.25
1985-07-03	310.35
1985-07-04	310.55
1985-07-05	311.6
1985-07-08	309.25
1985-07-09	314.85
1985-07-10	314.85
1985-07-11	313.55
1985-07-12	315.65
1985-07-15	315.85
1985-07-16	321.75
1985-07-17	325.6
1985-07-18	320
1985-07-19	318.9
1985-07-22	317.25
1985-07-23	322.5
1985-07-24	317.75
1985-07-25	317.4
1985-07-26	316.95
1985-07-29	326.5
1985-07-30	325.25
1985-07-31	327.5
1985-08-01	322.1
1985-08-02	320.5
1985-08-05	323.75
1985-08-06	319.8
1985-08-07	321.15
1985-08-08	322.5
1985-08-09	321.65
1985-08-12	326.65
1985-08-13	326.5
1985-08-14	326
1985-08-15	331.1
1985-08-16	335.35
1985-08-19	340.9
1985-08-20	334.15
1985-08-21	335.9
1985-08-22	335.5
1985-08-23	334.85
1985-08-26	334.85
1985-08-27	336
1985-08-28	340.9
1985-08-29	337
1985-08-30	333.25
1985-09-02	334.65
1985-09-03	328.2
1985-09-04	326
1985-09-05	325.75
1985-09-06	317.4
1985-09-09	319.35
1985-09-10	321.65
1985-09-11	320.75
1985-09-12	319.25
1985-09-13	321.3
1985-09-16	319.3
1985-09-17	317.6
1985-09-18	316.25
1985-09-19	316.3
1985-09-20	319.15
1985-09-23	327.45
1985-09-24	327.9
1985-09-25	328.5
1985-09-26	329.25
1985-09-27	328.6
1985-09-30	325.75
1985-10-01	322.25
1985-10-02	324.95
1985-10-03	324.9
1985-10-04	328
1985-10-07	325.75
1985-10-08	326.35
1985-10-09	326.55
1985-10-10	325.5
1985-10-11	325.6
1985-10-14	326.65
1985-10-15	327
1985-10-16	323.65
1985-10-17	325.5
1985-10-18	326.25
1985-10-21	326.15
1985-10-22	327.75
1985-10-23	325.9
1985-10-24	326.2
1985-10-25	325.4
1985-10-28	326.5
1985-10-29	326.3
1985-10-30	326.2
1985-10-31	325.1
1985-11-01	323.5
1985-11-04	325.35
1985-11-05	324.6
1985-11-06	324.4
1985-11-07	323
1985-11-08	321.95
1985-11-11	323.1
1985-11-12	323.1
1985-11-13	324.5
1985-11-14	325.3
1985-11-15	325.4
1985-11-18	323.5
1985-11-19	324.35
1985-11-20	325.65
1985-11-21	325.8
1985-11-22	326.5
1985-11-25	330.2
1985-11-26	331.25
1985-11-27	328.15
1985-11-28	326.3
1985-11-29	325.3
1985-12-02	321.5
1985-12-03	322.6
1985-12-04	324.2
1985-12-05	322.8
1985-12-06	322.3
1985-12-09	317.4
1985-12-10	317
1985-12-11	315.5
1985-12-12	317.5
1985-12-13	317.75
1985-12-16	318.6
1985-12-17	321.15
1985-12-18	320.05
1985-12-19	325.8
1985-12-20	325.55
1985-12-23	327.6
1985-12-24	324.85
1985-12-25	324.85
1985-12-26	324.85
1985-12-27	326.85
1985-12-30	326.8
1985-12-31	326.8
1986-01-01	326.8
1986-01-02	326.3
1986-01-03	326.75
1986-01-06	328
1986-01-07	330
1986-01-08	332.6
1986-01-09	333.5
1986-01-10	340.45
1986-01-13	339.4
1986-01-14	341
1986-01-15	346.75
1986-01-16	363
1986-01-17	352.6
1986-01-20	351
1986-01-21	356.5
1986-01-22	353
1986-01-23	350.3
1986-01-24	354
1986-01-27	358.4
1986-01-28	353
1986-01-29	353.25
1986-01-30	358
1986-01-31	350.5
1986-02-03	347.3
1986-02-04	338.6
1986-02-05	337.3
1986-02-06	337.1
1986-02-07	337.2
1986-02-10	340.15
1986-02-11	335.8
1986-02-12	337.25
1986-02-13	334
1986-02-14	331.35
1986-02-17	333
1986-02-18	337.25
1986-02-19	341.4
1986-02-20	337.1
1986-02-21	338
1986-02-24	341.8
1986-02-25	352.4
1986-02-26	345.75
1986-02-27	336.9
1986-02-28	338.15
1986-03-03	335.6
1986-03-04	337.15
1986-03-05	341.5
1986-03-06	344.5
1986-03-07	343.35
1986-03-10	340.25
1986-03-11	342.9
1986-03-12	343.85
1986-03-13	349.6
1986-03-14	348
1986-03-17	349.9
1986-03-18	351.15
1986-03-19	346.75
1986-03-20	350.65
1986-03-21	352.9
1986-03-24	350.2
1986-03-25	351.75
1986-03-26	344.3
1986-03-27	344
1986-03-28	344
1986-03-31	344
1986-04-01	333.1
1986-04-02	335.5
1986-04-03	334.75
1986-04-04	334.5
1986-04-07	337.65
1986-04-08	339.4
1986-04-09	337.85
1986-04-10	337.7
1986-04-11	341.95
1986-04-14	341.6
1986-04-15	341.75
1986-04-16	339
1986-04-17	339.9
1986-04-18	342.75
1986-04-21	341.4
1986-04-22	344.1
1986-04-23	346.2
1986-04-24	344.75
1986-04-25	344.45
1986-04-28	343.15
1986-04-29	342.45
1986-04-30	345.75
1986-05-01	345.1
1986-05-02	341.6
1986-05-05	341.6
1986-05-06	340.4
1986-05-07	342.45
1986-05-08	345.25
1986-05-09	345.35
1986-05-12	345.2
1986-05-13	343.7
1986-05-14	342.45
1986-05-15	342
1986-05-16	343
1986-05-19	340.8
1986-05-20	338.7
1986-05-21	338.9
1986-05-22	340.45
1986-05-23	341.1
1986-05-26	341.1
1986-05-27	341.5
1986-05-28	343.75
1986-05-29	342.7
1986-05-30	343.2
1986-06-02	341.85
1986-06-03	342.2
1986-06-04	340.75
1986-06-05	341.75
1986-06-06	341.65
1986-06-09	341.8
1986-06-10	347.7
1986-06-11	347.4
1986-06-12	348.35
1986-06-13	346.2
1986-06-16	339.3
1986-06-17	336.75
1986-06-18	339.15
1986-06-19	339.2
1986-06-20	339.65
1986-06-23	341.05
1986-06-24	342
1986-06-25	344.15
1986-06-26	344.9
1986-06-27	344.5
1986-06-30	346.75
1986-07-01	345.1
1986-07-02	342.3
1986-07-03	343.85
1986-07-04	343.8
1986-07-07	344.85
1986-07-08	347.85
1986-07-09	348.1
1986-07-10	346.8
1986-07-11	348.1
1986-07-14	345.75
1986-07-15	346
1986-07-16	347.6
1986-07-17	347
1986-07-18	347.9
1986-07-21	353.95
1986-07-22	353.5
1986-07-23	347.25
1986-07-24	348.65
1986-07-25	349.4
1986-07-28	353.6
1986-07-29	351.25
1986-07-30	351.65
1986-07-31	357.5
1986-08-01	361
1986-08-04	359.8
1986-08-05	358.5
1986-08-06	362.4
1986-08-07	361.8
1986-08-08	368.8
1986-08-11	388
1986-08-12	384
1986-08-13	388
1986-08-14	385.25
1986-08-15	385.1
1986-08-18	377.25
1986-08-19	374.4
1986-08-20	378
1986-08-21	380.75
1986-08-22	386.25
1986-08-25	386.25
1986-08-26	381.1
1986-08-27	380.1
[truncated: 9,072 more rows]
